# Supplementary material for: Interleukin-27-dependent transcriptome signatures during neonatal sepsis
Source: Front Immunol. 2023 Feb 20;14:1124140. doi: 10.3389/fimmu.2023.1124140 (PMC9986606; doi:10.3389/fimmu.2023.1124140)
Supplement: Supplementary Table 1 — List of differentially expressed genes for Figures 2B , 3A , 4A , and 5A . [file Table_1.xlsx]

## Sheet: DE_Fig2B
Upregulated	Downregulated
ABCA1	ACTG2
ADAM9	ACTA2
ADM	ADSSL1
ANGPT2	ALCAM
Agtr1a	AOC3
FABP4	ENTPD1
BIRC3	CDH11
B2M	CLGN
Bcl2a1b	CCR3
Bcl2a1d	CCR2
BMP2	CAMP
BNIP3	COBL
BST1	COCH
KLF5	COL14A1
BTG1	COL15A1
SERPING1	COL6A3
C3	CRABP1
c5ar1	CX3CR1
CASP4	DMPK
CCNG2	E2F1
CD14	EDN3
CD34	EPHA3
CD36	KHDRBS3
CD38	Fcnb
Cd59a	FGF18
CD69	GDF3
CDKN1A	GFI1
CDKN1B	GPC1
CEBPB	GSTM1
CEBPD	GZMA
Chil3	HFE
SOCS3	HSPH1
CLDN1	ID4
CCR1	IGF1
COL4A1	IGFBP2
CP	JUP
CSF2RB	KCNK5
CSF3	LDLR
CSTB	LTF
Ctla2b	lyz2
ctsl	MDK
CYP1B1	MRC1
CYP7B1	mrc2
DDIT3	MYH8
DUSP2	MYO1F
S1PR1	MYOM1
FAS	NES
Fcgr2b	NNAT
FGR	PCSK6
FKBP5	PLCB2
FOSL2	PPFIBP2
FPR2	PRTN3
FPR1	Scd2
GAS7	SFRP4
GBP2	SQLE
gcnt2	TEF
GEM	TGFB3
GFPT2	TGFBI
GNAI1	THBD
GNAT2	TPM2
Lilr4b	trf
Lilrb4a	UNG
LPAR1	VCAM1
GPX3	PLAGL1
GZMB	FBLN5
CFB	angptl2
H2-T23	MAP2K6
H2-T24	PODXL
HCK	ABCG3
HIF1A	NREP
HMGCS2	SMTN
HP	ADAMTS8
ICAM1	MFAP5
IER3	ELANE
Irgm1	SH3BGR
Ifi203	RAMP1
Ifi204	STBD1
Ifi47	PDLIM3
IFIT1	SLC40A1
Igtp	CADM1
IL10	CCL24
IL1A	ERAL1
IL1R1	JPH2
IL1R2	GUCY1A3
IL1RN	ROGDI
il4ra	ETHE1
IL7R	CAMK2N1
INHBA	HACD4
ACOD1	TRIL
IRF9	SPATS2L
itga7	MXRA7
KCNJ8	SEC14L2
KLF9	TMEM86A
Serpina3c	CCDC80
LCN2	MTFP1
LIPG	GPR155
Ly6c1	SMIM1
LY96	PDIA2
MAFF	CMBL
MARCO	SLC39A11
MC2R	AFAP1
MARCKSL1	LRRC56
MME	TSPAN2
MMP12	gpr160
MMP13	ENDOD1
MMP3	PRSS57
MSC	PCDH18
Mt1	PPP2R1B
Mt2	DHCR24
MYO1B	PAQR9
NFIL3	MFAP4
NFKB2	SRXN1
NFKBIA	MYH10
CD244	LBH
SLC11A1	NUAK1
Olfr56	TNXB
ORM1	GLIS2
OSMR	CD163
P2RX4	LMOD1
PDE4B	MYL9
PDGFRA	SSX2IP
ENPP2	OLFML3
PER1	CSDC2
Abcb1b	TECR
Pirb	KAZALD1
SERPINB2	Tcrg-C1
POU2F2	FDPS
PROCR	NPNT
ptger3	SYNPO2
PTPRM	TMEM37
PTX3	SUOX
RAB20	HK3
RBP1	TIFAB
RELB	Mgl2
RGS4	RNF144B
Trim30a	MAP3K7CL
SAA3	CLIC5
SATB1	FRAS1
MSR1	CLEC12A
CCL11	NTM
Ccl12	PXYLP1
CCL2	SLC35G1
CCL3	PLEKHA6
CCL4	ITGA8
Ccl6	GDF6
CCL7	MTSS1L
CXCL2	PRSS35
SELL	Retnlg
SELP	ACMSD
Slfn1	ROBO2
Slfn2	timd4
SOD2	NYNRIN
SP100	ITGA11
Serpina3g	SYNE2
SPIC	ABI3BP
STAT1	FREM1
STAT2	COL8A2
STAT3	CTXN1
STAT4	TLCD2
SDC4	ITGAD
TCF7	HMCN1
TGM1	I830127L07Rik
THBS1	Ly6g
TLR1	DACT3
TNF	Fam129c
TNFAIP3	Fancf
TRAF1	Ly6c2
PLSCR1
CMPK2
UBE2B
ULK1
NR1H3
UPP1
XDH
XPA
ZFP36
Zfp52
CLEC5A
KLF6
Oas1b
TLR2
Zfp53
MAP3K8
AOAH
PLA2G7
PDK4
TOR3A
RGS1
C1s1
C1ra
TNFSF14
CBX7
IFI27
BATF
HTATIP2
MAP3K6
AVPR1A
Irgm2
GBP3
CXCL13
PLEK
IKBKE
CLEC4E
Clec4n
REC8
C1QTNF1
FHL5
RSAD2
ZBP1
TREM1
PMAIP1
NEK6
CD274
Trp53inp1
GPR35
GPRC5B
NMI
SLC15A3
TMEM176B
TMEM176A
YPEL3
GHITM
CXCL16
IFITM3
DZIP1
Ms4a4d
ERLEC1
CIR1
HERC6
DHX40
SAMSN1
DGAT2
MCOLN2
ECSCR
ifitm1
1110032A03Rik
Ms4a6d
MCEMP1
DDAH1
BST2
HILPDA
Ms4a6b
IFI35
DUSP16
IFIH1
SNX20
Zfp949
SHTN1
DRAM1
SNX10
CYB5R1
2021-03-01
Clec4a3
BMPER
Ms4a6c
DMKN
IRAK3
ERRFI1
DDIT4
KLHL24
RAPGEF2
ANKRD36
Trim12a
2010005H15Rik
Ifi27l2a
CREBRF
HEG1
WBSCR27
PARP9
IGSF6
nfkbiz
DHX58
IFITM2
ARL4D
RNF114
ELOVL4
PLA1A
KLF7
Trim34a
PRG4
SLAMF9
PID1
IFI44
H6PD
N4BP2L1
HSCB
ADAMTS9
ATF5
NOD1
PNRC1
Ly6a
PAWR
STEAP4
STARD5
PFKFB3
ACOT2
BTLA
SAMD9L
DTX3L
Trim30d
HSH2D
lacc1
GSAP
ARAP2
FRAT2
Ifitm6
SLC39A14
8430408G22Rik
4930486L24Rik
ARID5A
tmem120a
CSRNP1
ADGRG6
CCDC28A
PIK3IP1
CD300E
PQLC3
RAPGEF5
SEMA3G
Phf11d
SHISA2
RND1
SOAT2
Ifi207
Ifi205
CYTIP
GPR171
GBP5
gbp7
SHB
ACER2
PLAC8
JAZF1
PPM1N
SPON1
DDX60
ZBTB16
Phf11b
Slfn10-ps
Serpina3f
Zfp874a
A4GALT
RAVER2
PARP12
TSKU
SSH3
Fcgr4
LGI2
CD300LF
Olfr1033
RTN4RL2
Clec4a1
letm2
Serpina3b
Slfn8
Trim12c
A130040M12Rik
UBALD2
TIGAR
ETFBKMT
PIK3R5
RASGEF1B
CCBE1
SLFN5
TMEM67
SHISA3
HECA
MILR1
CCDC68
Ifi211
APOLD1
YPEL5
TNIP3
NLRC5
Serpina3h
Serpina3i
Gpr137b-ps
MS4A4A
Ifit3b
Ifit1bl1
Ifi208
Tgtp2

## Sheet: DE_Fig3A
Upregulated	Downregulated
WDFY1	CAR1
EFCAB7	CLGN

## Sheet: DE_Fig4A
Upregulated	Downregulated
1810011H11Rik	44256
2310022A10Rik	A130040M12Rik
2310022B05Rik	ABCA1
4930438A08Rik	Abcb1b
6030468B19Rik	ACER2
ABCC3	ACKR3
ABCG3	ACOD1
ABHD17A	ADAM9
ABHD8	adamts1
ACSF3	ADAMTS9
ACTA2	ADGRE1
ACTG2	ADGRG6
ADA	ADM
ADAMTS8	Agtr1a
ADSSL1	Akr1b8
AES	ANGPT2
ALCAM	ANGPTL4
ALDH2	AOAH
ALDH4A1	ARAP2
ALOX5	ARL4D
AMDHD2	ATG4A
angptl2	AVPR1A
ARHGAP39	B2M
ARHGEF40	B3GNT5
ARL11	BATF
armc9	BATF3
B4GALT6	Bcl2a1b
BAG2	Bcl2a1d
Bcs1l	BIRC3
bzrap1	BMPER
CADM1	BNIP3
CAMK2N1	BST2
CAPN1	BTG1
CARD9	BTLA
cc2d1a	C1QTNF1
CCDC80	C1ra
CCND3	C1s1
CCR3	C3
CD163	CAR1
CD248	CASP12
CDC20	CASP4
CDH11	CCBE1
CEACAM1	CCDC68
CHAF1B	CCL11
CKB	CCL3
CLIC5	Ccl6
CLIP2	CCL7
CMBL	CD14
CMTM7	CD200
COL8A2	CD244
CPLX2	CD274
CPXM1	CD300E
CRIP2	CD34
CTNNBIP1	CD36
ctsg	CD38
CXCR2	CD3G
CYP2S1	CD40
DACT3	CD53
DAP	CD69
DENND2A	CD80
DHCR24	CD83
DMPK	Cd8b1
E2F1	CDKN1A
EDN3	CEBPD
EFCAB7	CFB
ELANE	CLDN1
ELMOD3	CLEC2D
ENGASE	Clec4a1
ERAL1	CLEC4D
ETHE1	CLEC4E
FAHD2A	Clec4n
fam110a	CLK1
Fam129c	CMPK2
FAM234A	COL4A1
FAM89B	CP
Fancf	CREBRF
FBLN5	CREM
FBXL15	CSF3
FBXO10	CSTB
Fcnb	Ctla2b
FDPS	ctsl
FES	CXCL13
FGFRL1	CXCL16
FRAS1	CXCL2
FREM1	CXCL9
Ftl1	CYP1B1
FTO	Cyp4v3
GALT	CYP7B1
GDF6	CYTIP
GFRA2	DDAH1
GIPC1	DDIT3
GLIS2	DDIT4
GLTP	DDX58
GNE	DDX60
GOT2	DHX58
GPC1	DNASE1L3
gpr160	DRAM1
Gstp-ps	DTX3L
GTF3A	DUSP16
HACD4	DUSP2
HDAC11	ECSCR
HEXA	eif2ak2
HFE	ELOVL4
HK3	ENC1
HTRA3	EPS8
I830127L07Rik	ERRFI1
ID4	ETFBKMT
IGF1	F3
IGFBP2	FABP4
IGFBP4	FAM213A
IGLL1	FAM46A
igsf3	FAS
IMPA2	Fcgr2b
IQCD	Fcgr4
ISLR	FHL5
ITGA8	FKBP5
ITGAD	FOSL2
josd2	FPR1
JPH2	GAS7
JUP	GBP3
KATNAL1	GBP5
KAZALD1	gbp7
KCNJ10	Gbp9
KHDRBS3	gcnt2
KLHDC8B	GEM
LBH	GFPT2
LDLR	GHITM
LIG1	GIMAP4
LIMS2	GIMAP5
LIN28A	GIMAP6
LMOD1	GIMAP8
LPCAT1	GJA1
LRRC20	GNAI1
LRRC56	Gpr137b-ps
LTB4R1	GPR171
MAN2B1	GPR18
MAP2K6	GPR35
MAPRE2	GPRC5B
MAVS	GPX3
MCM2	GRAMD3
MCM3	GSAP
MCM5	H2-Aa
MDK	H2-T24
MEGF9	HDAC9
MEST	HEG1
METTL17	HERC6
MFAP4	HIF1A
MFSD13A	HILPDA
MORN2	HMGCS2
MRC1	HOPX
mrc2	HS3ST1
MRPL28	HSH2D
MRPS34	HYLS1
MTFP1	ICAM1
MTSS1L	Ifi203
MVB12B	Ifi204
MVK	Ifi205
MYH10	Ifi207
MYO18A	Ifi208
MYO1F	Ifi209
NAPRT	Ifi211
NEO1	IFI27
NFAM1	Ifi27l2a
NKD1	IFI44
NNAT	Ifi47
NNT	IFIH1
NOL4L	IFIT1
NPNT	Ifit1bl1
NR1D1	Ifit3b
NREP	ifitm1
NUAK1	IFITM3
NUP188	IGSF6
NYNRIN	Igtp
OGFOD3	IKBKE
OLFML3	IL10
PACS2	IL1A
PADI4	IL1R1
PALM	IL1R2
PAQR4	IL1RN
PAQR9	IL7R
PCDH18	IRAK3
PCSK6	IRF9
Pcx	Irgm1
PDIA2	itga7
PDLIM3	ITGAL
PFKM	KCNE3
PHLDB1	KCNJ2
PIK3R2	KCNJ8
PLAU	KLF6
PLCB2	KLF9
PLEKHA6	lacc1
PLEKHG5	LCN2
PLPPR3	LEPR
PLSCR3	LGI2
POLD1	Lilrb4a
PPFIBP2	LIPG
PPP1CA	LPAR1
PPP1R16A	LPCAT2
PRSS50	LPXN
PRSS57	Ly6a
PRTN3	Ly6c1
PTMS	MAFF
PTPA	MAP3K8
PTPRS	MARCO
PXYLP1	MBNL2
RAMP1	MC2R
RASGRP2	MCOLN2
RASSF7	MILR1
RBM15B	MITD1
REEP4	MME
Retnlg	MMP12
RFLNB	MMP13
RNF144B	MMP3
ROBO2	Mndal
ROM1	MS4A4A
Rybp-ps	Ms4a4c
Scd2	Ms4a4d
SEC14L2	Ms4a6b
selm	Ms4a6c
SH3BGR	Ms4a6d
SHF	MSC
SHKBP1	MSR1
SLC25A13	Mt2
SLC26A1	MYO1B
SLC39A11	NAMPT
SLC40A1	NEK6
SMIM1	NFIL3
SMTN	NFKBIA
SORT1	nfkbiz
SOX12	NMI
SOX4	NOSTRIN
SPEF1	NR1H3
SPON2	nt5c3
SREBF2	Oas1b
SSSCA1	Oas1c
ST6GALNAC6	Olfr1033
STARD10	Olfr56
SUOX	ORM1
SYNE2	OSMR
SYNPO2	PARP12
TAF6L	PARP9
TDP1	PAWR
TECR	pde1b
TGFB1I1	PDE4B
TGFB3	PDGFRA
TGFBI	PDK4
thap7	PER1
THBD	PFKFB3
TIFAB	Phf11b
TMEM106C	Phf11c
TMEM37	Phf11d
TMEM39B	PI15
TMEM86A	PIK3IP1
TNFRSF13B	PIK3R5
TPM2	PLA1A
TRAF4	PLA2G7
trf	PLEK
TRIL	PMAIP1
TSPAN2	PPM1N
TTLL1	PPP3CC
UNG	PQLC3
UQCRC1	PRG4
USP10	PROCR
USP21	PTTG1
vps72	PTX3
WBP1	PVR
WDFY1	RAB15
wdr6	RAB19
WRAP73	RAB20
ZC3HAV1L	RAPGEF2
ZSWIM1	RAPGEF5
	RASGEF1B
	RASGRP1
	RAVER2
	RBP1
	RGS1
	RGS4
	RND1
	RSAD2
	S1PR1
	SAMD9L
	SAMSN1
	SATB1
	SDC4
	SELL
	SELP
	SEMA3A
	SERINC1
	Serpina3b
	Serpina3c
	Serpina3g
	Serpina3h
	Serpina3i
	SERPINB2
	Serpinb6b
	SERPING1
	SHISA2
	SHISA3
	SHTN1
	SLAMF9
	SLC15A3
	SLC30A4
	SLC39A14
	Slfn10-ps
	Slfn2
	SLFN5
	Slfn8
	SNTB2
	SNX10
	SOAT2
	SOCS3
	SOD2
	SP100
	SPIC
	SPON1
	STAT2
	STAT4
	STEAP4
	STK17B
	TCF7
	TGFBR3
	TGM1
	TIPARP
	TLR1
	TLR2
	TLR3
	TM4SF1
	TMEM176A
	TMEM176B
	TMEM67
	TNF
	TNFAIP3
	TNFAIP6
	TNIP3
	TOR3A
	Trac
	TRAF1
	Trbc1
	Trbc2
	Trim12a
	Trim12c
	TRIM21
	TRIM23
	Trim30a
	Trim30d
	Trim34a
	Trp53inp1
	TSKU
	TSPAN12
	UBE2B
	XPA
	YPEL5
	ZBP1
	ZBTB16
	Zfp119a
	ZFP36
	Zfp40
	Zfp429
	Zfp52
	Zfp874a
	Zfp874b
	Zfp948
	ZUFSP

## Sheet: DE_Fig5A
Upregulated	Downregulated
ADAM9	Car2
ALAS1	CFH
BST1	CCR3
c5ar1	CCR2
Chil3	CTSE
CCR1	ADGRE1
CCR5	EPB41L3
Ctla2b	FN1
DACH1	HPGD
FPR2	KLF4
Lilr4b	lyz2
Lilrb4a	MRC1
gk	NRP1
HP	sepp1
hspa1b	VCAM1
IL1R2	Xlr4b
IL1RN	TSLP
ACOD1	SLC40A1
LCN2	CADM1
LIPG	C1GALT1C1
MATN3	1190002N15Rik
ORM1	TNFRSF13C
PTX3	TPPP
S100A9	Gbp8
SAA3	RNASE6
CXCL2	HEMGN
Slfn4	MEX3B
SPP1	Iglc3
Stfa2	ZC3HAV1L
THBS1	TMEM60
TNFAIP6	MOB3B
PLSCR1	RNF144B
prok2	CLEC9A
CLEC4E	NXPE4
ifitm1	A730089K16Rik
ENKUR
IRAK3
2010005H15Rik
N4BP1
GPR84
MS4A3
Ifitm6
MGAM
DMXL2
FBXL5
Stfa2l1
EID2
TNIP3
AA467197
